# Supplementary material for: In Vitro Monitoring of Magnesium-Based Implants Degradation by Surface Analysis and Optical Spectroscopy
Source: Int J Mol Sci. 2022 May 29;23(11):6099. doi: 10.3390/ijms23116099 (PMC9181122; doi:10.3390/ijms23116099)
Supplement: Supplementary file 1 [file ijms-23-06099-s001.zip]

Archive with 1 entries (1 files):
- ijms-1675087-supplementary.pdf
